# Supplementary material for: Displaying R spatial statistics on Google dynamic maps with web applications created by Rwui
Source: Int J Health Geogr. 2012 Sep 24;11:41. doi: 10.1186/1476-072X-11-41 (PMC3548681; doi:10.1186/1476-072X-11-41)
Supplement: Additional file 2 — R functions for writing Javascript for displaying Google dynamic maps with data overlays. [file 1476-072X-11-41-S2.txt]

#########################################################################################################
#                                                                                                       #
#	R functions for writing Javascript for displaying Google dynamic maps with data overlays	#
#                                                                                                       #
#########################################################################################################


make.js <- function(filename="dynmap_sub.js", 
                    mapops=list(map.lat, map.lng, initial.zoom, type=c("TERRAIN", "ROADMAP", "SATELLITE", "HYBRID")), 
                    circlesops=list(circle.data=NULL),
                    markersops=list(marker.data=NULL, iconimage=NULL),
                    overlayops=list(pngname=NULL, sw=c(sw.lat=NULL, sw.lng=NULL), ne=c(ne.lat=NULL, ne.lng=NULL), def.op=45),
                    kmlops = list(kmlname=NULL),
                    clickable = FALSE){
    	if(!clickable){
    		js <- NULL
		if(!is.null(kmlops[[1]])){
                        tmp <- readLines(kmlops[[1]])
                        tmp[1]<- paste("var dat = ", tmp[1], sep="")
			js <- c(js, tmp)
    		}
    		js <- c(js, "var geoXml = NULL;")
    		js <- c(js, "var map = NULL;")
    		js <- c(js, "function initialize() {")
    		js <- c(js, paste("var latlng = new google.maps.LatLng(", mapops[[1]], ",", mapops[[2]], ");", sep=""))
    		js <- c(js, "var myOptions = {")
    		js <- c(js, paste("zoom: ", mapops[[3]], ",", sep=""))
    		js <- c(js, "center: latlng,")
    		js <- c(js, paste("mapTypeId: google.maps.MapTypeId.", mapops[[4]], sep=""))
    		js <- c(js, "};")
    		js <- c(js,  "map = new google.maps.Map(document.getElementById(\'map_canvas\'), myOptions);")
    
    
    		if(!is.null(circlesops[[1]])){
        		js <- c(js,  make.circlesAdd(circlesops))
    		}
    		if(!is.null(markersops[[1]])){
        		js <- c(js,  make.markersAdd(markersops))
    		}
    		if(!is.null(overlayops[[1]])){
        		js <- c(js,  "overlayAdd();")
    		}
    		
    		if(!is.null(kmlops[[1]])){
        		js <- c(js, "geoXml = new geoXML3.parser({map: map, zoom:false});")
    			js <- c(js, "geoXml.parseKmlString(dat);")
    		}

    		js <- c(js, "};")
    		
    		if(!is.null(overlayops[[1]])){
        		js <- c(js, make.overlayAdd(overlayops))
    		}
    		
    		

    		cat(js, file=filename, sep="\n")
	}

	if(clickable){
    		js <- NULL
    		js <- c(js, "var geoxml = NULL;")
    		js <- c(js, "var map = NULL;")
    		js <- c(js, "var oldrb = \"\";")
    		js <- c(js, "function initialize() {")
    		if(is.null(mappars)){
        		js <- c(js, paste("var latlng = new google.maps.LatLng(", mapops[[1]], ",", mapops[[2]], ");", sep=""))
    		}else{
        		js <- c(js, paste("var latlng = new google.maps.LatLng(", mappars[1], ",", mappars[2], ");", sep=""))
    		}
    		js <- c(js, "var myOptions = {")
    		if(is.null(mappars)){
        		js <- c(js, paste("zoom: ", mapops[[3]], ",", sep=""))
    		}else{
        		js <- c(js, paste("zoom: ", mappars[3], ",", sep=""))
    		}
    		js <- c(js, "draggableCursor:\'auto\', draggingCursor:\'move\', disableDoubleClickZoom: true, panControl: false,")
    		js <- c(js, "zoomControlOptions: {style: google.maps.ZoomControlStyle.SMALL},")
    		js <- c(js, "center: latlng,")
    		js <- c(js, paste("mapTypeId: google.maps.MapTypeId.", mapops[[4]], sep=""))
    		js <- c(js, "};")
    		js <- c(js,  "map = new google.maps.Map(document.getElementById(\'map_canvas\'), myOptions);")
    		js <-c(js, "if(roishape == \"\"){")
    		js <- c(js, "document.forms[1].shape[0].checked = false;")
    		js <- c(js, "document.forms[1].shape[1].checked = false;")
    		js <- c(js, "document.getElementById(\'polyinfo\').style.display = \'none\';")
    		js <- c(js, "document.getElementById(\'circleinfo\').style.display = \'none\';")
    		js <- c(js, "document.getElementById(\'squareinfo\').style.display = \'none\';")
    		js <- c(js, "document.getElementById(\'rectinfo\').style.display = \'none\';")
    		js <- c(js, " }")
    		js <-c(js, "if(roishape == \"circ\"){")
    		js <- c(js, "oldrb =  \"circ\";")
    		js <- c(js, "document.getElementById(\'polyinfo\').style.display = \'none\';")
    		js <- c(js, "document.getElementById(\'circleinfo\').style.display = \'block\';")
    		js <- c(js, "document.getElementById(\'squareinfo\').style.display = \'none\';")
    		js <- c(js, "document.getElementById(\'rectinfo\').style.display = \'none\';")
    		js <- c(js, "document.forms[1].shape[0].checked = true;")
    		js <-c(js, "reloadCircle();")
    		js <- c(js, " }")
    		js <-c(js, "if(roishape == \"poly\"){")
    		js <- c(js, "clearPoly();")
    		js <- c(js, "oldrb =  \"poly\";")
    		js <- c(js, "document.getElementById(\'polyinfo\').style.display = \'block\';")
    		js <- c(js, "document.getElementById(\'circleinfo\').style.display = \'none\';")
    		js <- c(js, "document.getElementById(\'squareinfo\').style.display = \'none\';")
    		js <- c(js, "document.getElementById(\'rectinfo\').style.display = \'none\';")
    		js <- c(js, "document.forms[1].shape[1].checked = true;")
    		js <-c(js, "reloadPoly();")
    		js <- c(js, " }")
    		js <-c(js, "if(roishape == \"square\"){")
    		js <- c(js, "oldrb =  \"square\";")
    		js <- c(js, "document.getElementById(\'polyinfo\').style.display = \'none\';")
    		js <- c(js, "document.getElementById(\'circleinfo\').style.display = \'none\';")
    		js <- c(js, "document.getElementById(\'squareinfo\').style.display = \'block\';")
    		js <- c(js, "document.getElementById(\'rectinfo\').style.display = \'none\';")
    		js <- c(js, "document.forms[1].shape[2].checked = true;")
    		js <-c(js, "reloadSquare();")
    		js <- c(js, " }")
    		js <-c(js, "if(roishape == \"rect\"){")
    		js <- c(js, "oldrb =  \"rect\";")
    		js <- c(js, "document.getElementById(\'polyinfo\').style.display = \'none\';")
    		js <- c(js, "document.getElementById(\'circleinfo\').style.display = \'none\';")
    		js <- c(js, "document.getElementById(\'squareinfo\').style.display = \'none\';")
    		js <- c(js, "document.getElementById(\'rectinfo\').style.display = \'block\';")
    		js <- c(js, "document.forms[1].shape[3].checked = true;")
    		js <-c(js, "reloadRect();")
    		js <- c(js, " }")

    		js <-c(js, "google.maps.event.addListener(map, \"click\", leftClick);")
    
    		if(!is.null(circlesops[[1]])){
     		   js <- c(js,  make.circlesAdd(circlesops))
    		}
    		if(!is.null(markersops[[1]])){
    		    js <- c(js,  make.markersAdd(markersops))
   		    }
   		    
    		if(!is.null(overlayops[[1]])){
    		    js <- c(js,  "overlayAdd();")
   		    }
   		   
   		    if(!is.null(kmlops[[1]])){
        		js <- c(js,  "kmlAdd();")
    		}

    		js <- c(js, "};")
    		
    		if(!is.null(overlayops[[1]])){
      		  js <- c(js, make.overlayAdd(overlayops))
   		    }
   		    
   		    if(!is.null(kmlops[[1]])){
      		  js <- c(js, make.kmlAdd(kmlops))
   			}

    		js.res<-sapply(js, function(x) sub("google.maps.event.addListener\\(map, \"click\", leftClick\\);", "",x))
    		js.res<-sapply(js.res, function(x) sub("document.forms\\[1\\].shape\\[0\\].checked = true;", "",x))
    		js.res<-sapply(js.res, function(x) sub("document.forms\\[1\\].shape\\[1\\].checked = true;", "",x))
    		js.res<-sapply(js.res, function(x) sub("document.forms\\[1\\].shape\\[0\\].checked = false;", "",x))
    		js.res<-sapply(js.res, function(x) sub("document.forms\\[1\\].shape\\[1\\].checked = false;", "",x))
    		js.res<-sapply(js.res, function(x) sub("document.forms\\[1\\].shape\\[2\\].checked = true;", "",x))
    		js.res<-sapply(js.res, function(x) sub("document.forms\\[1\\].shape\\[3\\].checked = true;", "",x))
    		js.res<-sapply(js.res, function(x) sub("document.forms\\[1\\].shape\\[2\\].checked = false;", "",x))
    		js.res<-sapply(js.res, function(x) sub("document.forms\\[1\\].shape\\[3\\].checked = false;", "",x))
    		js.res<-sapply(js.res, function(x) sub("reloadCircle", "reloadCircleRes", x))
    		js.res<-sapply(js.res, function(x) sub("reloadPoly", "reloadPolyRes", x))
    		js.res<-sapply(js.res, function(x) sub("reloadSquare", "reloadSquareRes", x))
    		js.res<-sapply(js.res, function(x) sub("reloadRect", "reloadRectRes", x))
    
    		cat(js, file=filename, sep="\n")
    		cat(js.res, file=paste("res", filename, sep="_"), sep="\n")
    		write(paste(polylats, collapse=","), file="polylats.csv")
    		write(paste(polylngs, collapse=","), file="polylngs.csv")
    		write(paste(sqlats, collapse=","), file="sqlats.csv")
    		write(paste(sqlngs, collapse=","), file="sqlngs.csv")
    		write(paste(rectlats, collapse=","), file="rectlats.csv")
    		write(paste(rectlngs, collapse=","), file="rectlngs.csv")
    		write(paste(circpos, collapse=","), file="circpos.csv")
    		write(paste(circrad, collapse=","), file="circrad.csv")
    		write(paste(roishape, collapse=","), file="roishape.csv")
	}
}

make.overlayAdd <- function(overlayops){
    pngname <- overlayops[[1]]
    sw <- overlayops[[2]]
    ne <- overlayops[[3]]
    def.op <- overlayops[[4]]
    ovr <- NULL
    ovr <- c(ovr, "function overlayAdd(){")
    ovr <- c(ovr, paste("var ov = \"displayfile.do?subid=\"+sbidytrewq+\"&amp;ctype=png&amp;file=",pngname,"\";", sep=""))
    ovr <-c(ovr,  paste("var sw = new google.maps.LatLng(", sw[1], ",", sw[2], ");",sep=""))
    ovr <-c(ovr,  paste("var ne = new google.maps.LatLng(", ne[1], ",", ne[2], ");",sep=""))
    ovr <-c(ovr,  "var bounds = new google.maps.LatLngBounds(sw,ne);")
    ovr <-c(ovr, paste("overlay = new ProjectedOverlay(map, ov, bounds, {percentOpacity:",def.op,"});", sep=""))
    ovr <- c(ovr, "}")
    return(ovr)
}

make.kmlAdd <- function(kmlops){
    ovr <- NULL
    ovr <- c(ovr, "function kmlAdd(){")
    ovr <- c(ovr, "geoXml = new geoXML3.parser({map: map, zoom:false});")
    ovr <- c(ovr, "geoXml.parseKmlString(dat);")
    ovr <- c(ovr, "}")
    return(ovr)
}

make.markersAdd <- function(markersops){
     marker.data <- markersops[[1]]
     iconimage <- markersops[[2]]
     mrk <- NULL
     mrk <- c(mrk, "var pMrk;")
     if(!is.null(iconimage)){
         mrk <- c(mrk, paste("var iconimage = \"", iconimage, "\";", sep=""))
     }
     for(i in 1:nrow(marker.data)){
         md <- marker.data[i,]
         mrk <- c(mrk, paste("var mLatlng = new google.maps.LatLng(", md[1],", ",md[2],");", sep=""))
         mrk <- c(mrk, "var pMarkerOptions = {")
         mrk <- c(mrk, "map: map,")
         if(!is.null(iconimage)){
             mrk <- c(mrk, "icon: iconimage,")
         }
         mrk <- c(mrk, "position: mLatlng};")
         mrk <- c(mrk, "pMrk = new google.maps.Marker(pMarkerOptions);")
     }
     return(mrk)
}

make.circlesAdd <- function(circlesops){
     circle.data<-circlesops[[1]]
     circ <- NULL
     circ <- c(circ, "var pCircle;")
     for(i in 1:nrow(circle.data)){
         cd <- circle.data[i,]
         circ <- c(circ, paste("var cLatlng = new google.maps.LatLng(", cd[1],", ",cd[2],");", sep=""))
         circ <- c(circ, "var pCircleOptions = {")
         circ <- c(circ, paste("strokeColor: \"", cd[3], "\",",sep=""))
         circ <- c(circ, paste("fillColor: \"", cd[3], "\",", sep=""))
         circ <- c(circ, "strokeOpacity: 1,")
         circ <- c(circ, "fillOpacity: 1,")
         circ <- c(circ, "strokeWeight: 2,")
         circ <- c(circ, "map: map,")
         circ <- c(circ, "center: cLatlng,")
         circ <- c(circ, paste("radius: ", cd[4], "};", sep=""))
         circ <- c(circ, "pCircle = new google.maps.Circle(pCircleOptions);")
     }
     return(circ)
}

rotate.image <- function(img) {
  img.t <- t(as.matrix(img))
  img.t <- as.data.frame(img.t)
  img.t <- as.matrix(rev(img.t))
  img.t
}
