# Supplementary material for: Displaying R spatial statistics on Google dynamic maps with web applications created by Rwui
Source: Int J Health Geogr. 2012 Sep 24;11:41. doi: 10.1186/1476-072X-11-41 (PMC3548681; doi:10.1186/1476-072X-11-41)
Supplement: Additional file 5 — R code for the Meuse soil pollution example application athttp://sysbio.mrc-bsu.cam.ac.uk/dynmap_example. [file 1476-072X-11-41-S5.txt]

###############################################################################################################
##                                                                                                           ##
## R code for the Meuse soil pollution example application at http://sysbio.mrc-bsu.cam.ac.uk/dynmap_example ##
##                                                                                                           ##
###############################################################################################################

# When the application was created a file "dynmap_functions.R" was uploaded as a subsidiary file to be incorporated into
# the application, and this was associated with the R variable 'dynmap_functions'.

source(dynmap_functions) 

library(sp)
library(gstat)
library(rgdal)
library(raster)

# When the application was created files "meuse_grid.Rdata" and "meuse_grid_ll.Rdata" were uploaded as subsidiary files 
# to be incorporated into the application, and were associated with the R variables 'meuse_grid' and 'meuse_grid_ll'.

load(meuse_grid)
load(meuse_grid_ll)

# When the application was created the 'File upload box' was associated with the R variable 'datafile'
# So here, whatever file the user uploads will be read into the variable 'meuse'.

meuse <- read.csv(file=datafile)

coordinates(meuse)=~x+y
coordinates(meuse.grid) = ~x+y
gridded(meuse.grid) = TRUE

# Divide the range of measurement values into 5 bins

bns <- quantile(meuse@data[,"z"], probs = seq(0, 1, 1/5))

## Make circle.data

circle.data <- data.frame()

if(markers != "none"){

    # For each measurement point in the Meuse data set
    for(j in 1:nrow(meuse)){

        # Find the measurement point's coordinates as lat/longs
        dt <- coordinates(meuse.grid_ll)[which.min((coordinates(meuse.grid)[,1]-coordinates(meuse)[j,1])**2 + (coordinates(meuse.grid)[,2]-coordinates(meuse)[j,2])**2),]

        # Store coordinates
        circle.data[j,1] <- dt[2]
        circle.data[j,2] <- dt[1]
       
        # If markers are circles
        if(markers=="circles"){

            # All circle radii are the same 
            circle.data[j,4] <- 15

            # Set the circle colour depending on which bin the measurement lies in
            if(meuse@data[j,"z"]<=bns[2]){circle.data[j,3] <- "#000000"}
            if(meuse@data[j,"z"]>bns[2] && meuse@data[j,"z"]<=bns[3]){circle.data[j,3] <- "#0000FF"}
            if(meuse@data[j,"z"]>bns[3] && meuse@data[j,"z"]<=bns[4]){circle.data[j,3] <- "#9932CC"}
            if(meuse@data[j,"z"]>bns[4] && meuse@data[j,"z"]<=bns[5]){circle.data[j,3] <- "#FF8C00"}
            if(meuse@data[j,"z"]>bns[5]){circle.data[j,3] <- "#FFFF00"}
            
        }

        # If the markers are bubbles
        if(markers=="bubbles"){

            # All circle colours are the same
            circle.data[j,3] <- "#FF0000"

            # Set the circle radius depending on which bin the measurement lies in
            if(meuse@data[j,"z"]<=bns[2]){circle.data[j,4]<- 5}
            if(meuse@data[j,"z"]>bns[2] && meuse@data[j,"z"]<=bns[3]){circle.data[j,4] <- 10}
            if(meuse@data[j,"z"]>bns[3] && meuse@data[j,"z"]<=bns[4]){circle.data[j,4] <- 20}
            if(meuse@data[j,"z"]>bns[4] && meuse@data[j,"z"]<=bns[5]){circle.data[j,4] <- 30}
            if(meuse@data[j,"z"]>bns[5]){circle.data[j,4] <- 40}
        }
    }
}else{
    circle.data <- NULL
}
circlesops <- list(circle.data)


### Krige and make overlay

## See http://cran.r-project.org/web/packages/gstat/vignettes/gstat.pdf for further information

overlayops <- NULL

if(kri != "none"){
    v.ok = variogram(log(z)~1, meuse)
    ok.model = fit.variogram(v.ok, vgm(1, "Exp", 500, 1))
    v.uk = variogram(log(z)~sqrt(dist), meuse)
    uk.model = fit.variogram(v.uk, vgm(1, "Exp", 300, 1))
    meuse[["ff"]] = factor(meuse[["ffreq"]])
    meuse.grid[["ff"]] = factor(meuse.grid[["ffreq"]])
    v.sk = variogram(log(z)~ff, meuse)
    sk.model = fit.variogram(v.sk, vgm(1, "Exp", 300, 1))
    if(kri=="ordinary"){
        kg = krige(log(z)~1, meuse, meuse.grid, model = ok.model)
    }
    if(kri=="universal"){
        kg = krige(log(z)~sqrt(dist), meuse, meuse.grid, model = uk.model)
    }
    if(kri=="stratified"){
        kg = krige(log(z)~ff, meuse, meuse.grid, model = sk.model)
    }
    kg[["se"]] = sqrt(kg[["var1.var"]])
    if(disp == "prediction"){
        dat <- cbind(kg@coords, kg@data[,1])
    }
    if(disp == "se"){
        dat <- cbind(kg@coords, kg@data[,3])
    }
    
    ## Project the data from Rijksdriehoek (RDH) (Netherlands topographical) map coordinates to Google Map coordinates
    ## RDH coordinates have an EPSG code of 28992 and Google map coordinates have an EPSG code of 3857
    ## Using the R package raster, and knowing the EPSG codes, it is very easy to project from one coordinate system to another

    ## Create a raster from the XYZ data

    r<-rasterFromXYZ(dat)

    ## Specify the data's projection, in this case RDH

    projection(r)<-paste("+init=epsg:28992","+towgs84=565.237,50.0087,465.658,-0.406857,0.350733,-1.87035,4.0812")

    ## Project data into Google Map's coordinate system

    r.goog <- projectRaster(r,  crs="+init=epsg:3857")
    
    ## Find the UTM lat/longs of the corners of the Google maps coordinates raster
    ## To overlay a png onto a Google map you need the png's SW and NE corner's latitude and longitude.

    r.utm.ext <- projectExtent(r.goog,  crs="+init=epsg:4326")

    sw <- c(ymin(r.utm.ext), xmin(r.utm.ext))
    ne <- c(ymax(r.utm.ext), xmax(r.utm.ext))
    
    ## Create overlay png

    png("overlay.png", type="cairo", bg="transparent", width=5*ncol(r.goog), height=5*nrow(r.goog),res=72)
    par(mai=c(0,0,0,0))
    par(xpd=NA)
    image(rotate.image(as.matrix(r.goog)), main="", bty="n", xaxt="n", yaxt="n", col=topo.colors(30))
    dev.off()

    # specify the overlay options, the png, the two corners and the default opacity

    overlayops <- list(pngname="overlay.png", sw=sw, ne=ne, def.op=45)
}

# Make and write the javascript file that the webapp will automatically add to the web page to
# display the Google map and any data overlays you have specified. The webapp was told to expect a
# file called "dynmap_sub.js" when it was created with Rwui. 

make.js("dynmap_sub.js", mapops=list(50.975, 5.74, 14, "TERRAIN"), overlayops=overlayops, circlesops=circlesops, clickable=FALSE)


### Make title and legend

if(kri=="none"){
   title <- chem
}else{
   if(disp=="prediction"){
       title <- paste(chem, " - ", kri, " kriging", " - ", "prediction", sep="")
   }else{
       title <- paste(chem, " - ", kri, " kriging", " - ", "standard errors", sep="")
   }
}
if(markers == "circles"){
    legend <- c(paste("<", bns[2], sep=" "),
                paste(bns[2], "-", bns[3], sep=" "),
                paste(bns[3], "-", bns[4], sep=" "),
                paste(bns[4], "-", bns[5], sep=" "),
                paste(">", bns[5], sep=" "))
    cols <- c("#000000","#0000FF", "#9932CC", "#FF8C00", "#FFFF00")
}
if(markers == "bubbles"){
    legend <- c(paste("<", bns[2], sep=" "),
                paste(bns[2], "-", bns[3], sep=" "),
                paste(bns[3], "-", bns[4], sep=" "),
                paste(bns[4], "-", bns[5], sep=" "),
                paste(">", bns[5], sep=" "))
    pt.cex <- c(5/6,10/6,20/6,30/6,40/6)
    cols <- c("#FF0000")
}

png("legend.png", type="cairo", width=750, height=750,res=72)
if(kri != "none"){
    rng <- range(as.matrix(r.goog), na.rm=T)
    lz <- seq(rng[1],rng[2], len=100)
    legend.z <- NULL
    for(i in 1:10){
        legend.z <- rbind(legend.z, lz)
    }
    image.default(1:10, lz, legend.z, main = title, xlim=c(1,100),  cex.main=2, cex.axis=2, xlab=NA, ylab=NA, bty="n", xaxt="n", col=topo.colors(30))
}else{
    plot(0,1, main=title, xlab=NA, ylab=NA, bty="n", xaxt="n", yaxt="n", type="n", cex.main=2)
}
if(markers == "circles"){
    legend("center", legend=legend,  pch=19, col=cols, title="Measurements", cex=2, y.intersp=1.5)
}
if(markers == "bubbles"){
    legend("center", legend=legend,  pch=19, pt.cex=pt.cex, col=cols, title="Measurements", cex=2, y.intersp=1.5)
}
dev.off()

   
