# Supplementary material for: Displaying R spatial statistics on Google dynamic maps with web applications created by Rwui
Source: Int J Health Geogr. 2012 Sep 24;11:41. doi: 10.1186/1476-072X-11-41 (PMC3548681; doi:10.1186/1476-072X-11-41)
Supplement: Additional file 7 — R code for the Malawi population density clickable example application athttp://sysbio.mrc-bsu.cam.ac.uk/click_dynmap_example. [file 1476-072X-11-41-S7.txt]

####################################################################################################################################
##                                                                                                                                ##
## R code for the Malawi population density clickable example application at http://sysbio.mrc-bsu.cam.ac.uk/click_dynmap_example ##
##                                                                                                                                ##
####################################################################################################################################


library(raster)
library(rgdal)
library(geosphere)

# When the application was created a file "dynmap_functions.R" was uploaded as a subsidiary file to be incorporated into
# the application and this was associated with the R variable 'dynmap_functions'.

source(dynmap_functions) 

### Colour scales

redshades <- colorRampPalette(c("white","red"), space="Lab", bias=1)
blueshades <- colorRampPalette(c("white","blue"), space="Lab", bias=1)

### Is there an overlay

ovr.flag <- TRUE

### Load selected dataset(s), these were included with the application as subsidiary files when it was created by Rwui
### and associated with R variables afripop_data_goog, afripop_data_utm, grump_data_goog, grump_data_utm, gpw_data_goog, gpw_data_utm

## Put the data files into lists, one for Google projections one for UTM projections

data.goog <- vector("list", 3)
data.utm <- vector("list", 3)
data.names <- NULL
if(grump){
    load(grump_data_goog)  
    load(grump_data_utm) 
    data.goog[[2]]<- grump.mwi.goog
    data.utm[[2]]<- grump.mwi.utm
    rm(grump.mwi.goog, grump.mwi.utm)
    data.names <-c(data.names, "GRUMP")
}
if(gpw){
    load(gpw_data_goog)
    load(gpw_data_utm)
    data.goog[[3]]<- gpw.mwi.goog
    data.utm[[3]]<- gpw.mwi.utm
    rm(gpw.mwi.goog, gpw.mwi.utm)
    data.names <-c(data.names, "GPW")
}
if(afripop){
   load(afripop_data_goog)
   load(afripop_data_utm)
   data.goog[[1]]<- afpop.mwi.goog.res
   data.utm[[1]]<- afpop.mwi.utm.res
   rm(afpop.mwi.goog.res, afpop.mwi.utm.res)
   data.names <-c(data.names, "AFRIPOP")
}
gc()

## Shorten the lists to however many of the datasets were loaded

data.goog[which(unlist(lapply(data.goog, function(x) is.null(x))))] <- NULL
data.utm[which(unlist(lapply(data.utm, function(x) is.null(x))))] <- NULL

## If 'mean' was selected for display by the user
## calculate the mean of the datasets
## and calculate a log10 of the mean dataset (Google projection) for display

if(disptype =="mean"){
    switch(length(data.goog), 
       r.goog <- data.goog[[1]], 
       r.goog <- mean(data.goog[[1]], data.goog[[2]], na.rm=T), 
       r.goog <- mean(data.goog[[1]], data.goog[[2]], data.goog[[3]], na.rm=T)
     )
     r.goog.log <- calc(r.goog, fun=function(x){log10(x)})
     switch(length(data.utm), 
       r.utm <- data.utm[[1]], 
       r.utm <- mean(data.utm[[1]], data.utm[[2]], na.rm=T), 
       r.utm <- mean(data.utm[[1]], data.utm[[2]], data.utm[[3]], na.rm=T)
     )
     rm(data.goog, data.utm)
     gc()
}

## If 'difference' was selected for display by the user calculate the difference of the datasets, provided user has selected two datasets. 
## (If not write an error message to file 'error.txt' which will be automatically displayed on the web page for the user, 
## and set ovr.flag to FALSE meaning there won't be an overlay to create).
## For display calculate log10 of the difference datasets (Google projection), one for positive differences, one for negative differences.

if(disptype =="difference"){
     switch(length(data.utm), 
       {write("Cannot display the difference between two datasets when only one dataset has been selected", file="error.txt"); ovr.flag<-FALSE}, 
       r.goog <- overlay(data.goog[[1]], data.goog[[2]], fun=function(x,y){return(x-y)}), 
       {write("Cannot display the difference between two datasets when three datasets have been selected", file="error.txt"); ovr.flag<-FALSE} 
     )
     if(ovr.flag){
         rng.diff <- range(getValues(r.goog), na.rm=T)
         if(rng.diff[1] < 0){
            r.goog.pos <- reclass(r.goog, cbind(rng.diff[1],0, NA))
         }else{
            r.goog.pos <- r.goog
         }
         if(rng.diff[2] > 0){
             r.goog.neg <- reclass(r.goog, cbind(0, rng.diff[2], NA))
         }else{
             r.goog.neg <- r.goog
         }
         r.goog.pos.log <- calc(r.goog.pos, fun=function(x){log10(abs(x))})
         r.goog.neg.log <- calc(r.goog.neg, fun=function(x){log10(abs(x))})

         if(length(data.utm)==2){
             r.utm <- overlay(data.utm[[1]], data.utm[[2]], fun=function(x,y){return(x-y)})
         }

         rm(r.goog.pos, r.goog.neg, data.goog, data.utm)
         gc()
     }
}

### If user has selected a sensible combination, so there is an overlay to display, the ovr.flag will be TRUE

if(ovr.flag){

    ### Get extent of overlay (lat/longs), 
    ### To overlay a png onto a Google maps you need the png's SW and NE corner's latitude and longitude.

    r.utm.ext <- projectExtent(r.goog,  crs="+init=epsg:4326")
    sw <- c(ymin(r.utm.ext), xmin(r.utm.ext))
    ne <- c(ymax(r.utm.ext), xmax(r.utm.ext))

    ### Make overlay

    png("overlay.png", type="cairo", bg="transparent", width=5*ncol(r.goog), height=5*nrow(r.goog), res=72)
    par(mai=c(0,0,0,0))
    par(xpd=NA)
    if(disptype=="mean"){
        image(rotate.image(as.matrix(r.goog.log)), main="", zlim=c(1, max(as.matrix(r.goog.log), na.rm=T)), bty="n", xaxt="n", yaxt="n", col=redshades(100))
    }
    if(disptype=="difference"){
        # create overlay of positive differences
        image(rotate.image(as.matrix(r.goog.pos.log)), main="", zlim=c(1, max(getValues(r.goog.pos.log), na.rm=T)), bty="n", xaxt="n", 
              yaxt="n", col=redshades(100))
        # create overlay of negative differences
        image(rotate.image(as.matrix(r.goog.neg.log)), main="", zlim=c(1, max(getValues(r.goog.neg.log), na.rm=T)), bty="n", xaxt="n", 
              yaxt="n", col=blueshades(100),
               add=TRUE)
    }
    dev.off()

    # Specify the overlay options: the png, the corners and the default opacity

    overlayops <- list(pngname="overlay.png", sw=sw, ne=ne, def.op=45) 

    ### Make title

    if(length(data.names) == 1){
        title <- data.names
    }else{
        if(disptype=="mean"){
            title <- paste(data.names, collapse=", ")
        }else{
            title <- paste(data.names, collapse=" - ")
        }
        title <- paste(title, ": ", disptype, sep="")
    }

    ### Make legend

    png("legend.png", type="cairo", width=250, height=750,res=72)
    if(disptype=="mean"){
        lz <- seq(1,max(as.matrix(r.goog.log), na.rm=T), len=100)
        legend.z <- NULL
        for(i in 1:10){
            legend.z <- rbind(legend.z, lz)
        }
        image.default(1:10, lz, legend.z, main = NA, xlim=c(1,30),  cex.main=1.5, cex.axis=1.5, cex.lab=1.5, xlab=NA, 
                      ylab="log10(population density per sq. km)", bty="n", xaxt="n", col=redshades(100))
    }
    if(disptype=="difference"){
        par(mfrow=c(1,2))
        lz <- seq(1,max(as.matrix(r.goog.pos.log), na.rm=T), len=100)
        legend.z <- NULL
        for(i in 1:10){
            legend.z <- rbind(legend.z, lz)
        }
        image.default(1:10, lz, legend.z, main = "+ ve", xlim=c(1,20),  cex.main=1.5, cex.axis=1.5, cex.lab=1.5, xlab=NA, 
                      ylab="log10(population density per sq. km)", bty="n", xaxt="n", col=redshades(100))
        lz <- seq(1,max(as.matrix(r.goog.neg.log), na.rm=T), len=100)
        legend.z <- NULL
        for(i in 1:10){
            legend.z <- rbind(legend.z, lz)
        }
        image.default(1:10, lz, legend.z, main = "- ve", xlim=c(1,20),  cex.main=1.5, cex.axis=1.5, cex.lab=1.5, xlab=NA, 
                      ylab=NA, bty="n", xaxt="n", col=blueshades(100))
        par(mfrow=c(1,1))
    }
    dev.off()

    ### If a Region of interest has been selected get its lat/lng coordinates

    if(roishape == "square"){  
        # sqlats and sqlngs have been automatically passed to the R script by the webapp
        # they contain the square's SW and NE corners' latitudes and longitudes

        # make a matrix containing all four corners' lats and longs
        cds.utm <- rbind(c(sqlngs[1],sqlats[1]),c(sqlngs[1],sqlats[2]),c(sqlngs[2],sqlats[2]),c(sqlngs[2],sqlats[1]),c(sqlngs[1],sqlats[1]))

        # For display: square's corners' lat and longs
        roilatlngs <- paste("SW corner: ", round(sqlats[1],2), ", ", round(sqlngs[1],2), ", NE corner: ", round(sqlats[2],2), ", ", 
                             round(sqlngs[2],2), sep="")        

        # Calculate length of square's sides in km
        sl <- pointDistance(c(sqlngs[1],sqlats[1]), c(sqlngs[1],sqlats[2]), longlat=TRUE)/1000
        st <- pointDistance(c(sqlngs[1],sqlats[2]), c(sqlngs[2],sqlats[2]), longlat=TRUE)/1000
        sr <- pointDistance(c(sqlngs[2],sqlats[1]), c(sqlngs[2],sqlats[2]), longlat=TRUE)/1000
        sb <- pointDistance(c(sqlngs[1],sqlats[1]), c(sqlngs[2],sqlats[1]), longlat=TRUE)/1000

        # For display: square's dimensions
        roidims <- paste( round(sl,4), "(w)" , " x ", round(st,4), "(n)" ," x ", round(sr,4),"(e)" , " x ", round(sb,4),"(s)", " km", sep="")

        rshape <- "square"
    }

    if(roishape == "rect"){
        # rectlats and rectlngs have been automatically passed to the R script by the webapp
        # they contain the rectangle's SW and NE corners' latitudes and longitudes

        # make a matrix containing all four corners' lats and longs
        cds.utm <- rbind(c(rectlngs[1],rectlats[1]),c(rectlngs[1],rectlats[2]),c(rectlngs[2],rectlats[2]),c(rectlngs[2],rectlats[1]),
                         c(rectlngs[1],rectlats[1]))

        # For display: rectangle's corner's lat and longs
        roilatlngs <- paste("SW corner: ", round(rectlats[1],2), ", ", round(rectlngs[1],2), ", NE corner: ", round(rectlats[2],2), ", ", 
                             round(rectlngs[2],2), sep="") 

        # Calculate length of rectangle's sides in km
        sl <- pointDistance(c(rectlngs[1],rectlats[1]), c(rectlngs[1],rectlats[2]), longlat=TRUE)/1000
        st <- pointDistance(c(rectlngs[1],rectlats[2]), c(rectlngs[2],rectlats[2]), longlat=TRUE)/1000
        sr <- pointDistance(c(rectlngs[2],rectlats[1]), c(rectlngs[2],rectlats[2]), longlat=TRUE)/1000
        sb <- pointDistance(c(rectlngs[1],rectlats[1]), c(rectlngs[2],rectlats[1]), longlat=TRUE)/1000

        # For display: rectangle's dimensions
        roidims <- paste( round(sl,2), "(w)" , " x ", round(st,2), "(n)" ," x ", round(sr,2),"(e)" , " x ", round(sb,2),"(s)", " km", sep="")

        rshape <- "rectangle"
    }

    if(roishape == "poly"){
        # polylats and polylngs have been automatically passed to the R script by the webapp
        # they contain the latitudes and longitudes of the polygon's vertices

        # a matrix containing all vertices' lats and longs, ending at the beginning vertex
        cds.utm <- cbind(polylngs, polylats)
        cds.utm <- rbind(cds.utm, cds.utm[1,])

        # For display: polygons's vertices' lat and longs
        roilatlngs <- round(cbind(polylats, polylngs),2) 
        roilatlngs <- paste(apply(roilatlngs, 1, function(x) paste("(",x[1],",", x[2], ")", sep="")), collapse=",")
       
        # For display: polygon's dimensions
        roidims <- "N/A"

	rshape <- "poly"       
     }

    ### For square, rectangle and polygon create polygon and extract values from data raster

    if(roishape == "square" || roishape =="rect" || roishape == "poly"){

        # Use matrix containing all vertices' lats and longs to make a SpatialPolygon object (R package sp::SpatialPolygon)
        roi.utm <- SpatialPolygons(list(Polygons(list(Polygon(cds.utm)), 1)))

        # Calculate area of roi polygon (R package geosphere::areaPolygon)
        roiarea <- round(areaPolygon(roi.utm)/1000000, 2) 

        # Extract the population data from the area of the data raster covered by the roi (R package raster::extract)
        v <- extract(r.utm, roi.utm, weights=T, small=T)[[1]]

        # multiply the cell population values (col 1) with the fraction of the cell within the roi (col 2)
        pds <- v[,1]*v[,2]
       
        # Extract the area of each cell of the popluation data raster, giving a new raster 
        # where each cell contains the cell's area (R package raster::area)
        r.utm.area <- area(r.utm)

        # Extract the cell area data from the region of the area raster covered by the roi
        w <- extract(r.utm.area, roi.utm, weights=T, small=T)[[1]]

        # multiply the cell area values (col 1) with the fraction of the cell within the roi (col 2)
        ars <- w[,1]*w[,2]

        # Calculate the total population within the roi
        roipop = floor(sum(pds*ars, na.rm=T))
        
    }

    ### For circle have to do things slightly differently

    if(roishape == "circ"){
        # circpos and circrad have been automatically passed to the R script by the webapp
        # circpos contains the latitudes and longitudes of the circle's centre
        # circrad contains the circle's radius in km

        cds.utm <- cbind(circpos[2], circpos[1])

        # UTM circle centre as a SpatialPoints object (R package sp::SpatialPoints) in the UTM projection system

        cen.utm <- SpatialPoints(cds.utm, proj4string=CRS("+init=epsg:4326")) 

        # find all raster's cells' distances from circle centre (R package raster::distanceFromPoints)

        dist <- distanceFromPoints(r.utm, cen.utm)                                 
       
        # turn distance raster into a mask, i.e all raster values greater than a circle radius 
        # are set to NA in distance raster (R package raster::reclass)
        # m is a vector with three entries: the range of values to be reclassified, that is, 
        # from: the circle radius + mean raster resolution/2, to: max distance possible,
        # and the new value, in this case NA

        m <- cbind(mean(res(r.utm))/2+circrad*1000, max(as.matrix(dist)), NA)
        circ.mask <- reclass(dist, m)         

        # mask the population data raster, so that everything outside the circle is set to NA
        # (R package raster::mask)
 					                                
        r.utm.circ <- mask(r.utm, circ.mask)
        
        # extract the population data values, now only those within the circle are not NA
        # (R package raster::getValues)

        pds <- getValues(r.utm.circ)

        # For display: circle centre position and radius
        roilatlngs <- paste("Centre: ", round(circpos[1],2), ", ", round(circpos[1],2), " Radius: ", round(circrad,2), " km", sep="")

        # For display: circle dimensions
        roidims ="N/A"

        # Approx. area of circle = sum of areas of component raster cells
        # So get a raster of cells' areas (R package raster::area), ignoring NA's which is
        # all the cells outside the circle in the raster r.utm.circ

        r.utm.circ.area <- area(r.utm.circ, na.rm=T)

        # Then get the cells values
        ars <- getValues(r.utm.circ.area)

        # And sum them
        roiarea <- round(sum(ars, na.rm=T),2)

        # Calculate the total polulation within the roi
        roipop = floor(sum(pds*ars, na.rm=T))

        rshape <- "circle"
    }

    ### Find summary statistics and plot density distribution for ROI

    if(roishape == ""){
        png("summary.png", type="cairo", width=500, height=750,res=72)
        par(mfrow=c(2,1))
        plot(1:100,type="n",  xaxt="n", yaxt="n", main=title, xlab=NA, ylab=NA, cex.main=1.5)
        par(mfrow=c(1,1))
        dev.off()
    }else{
        # calculate summary statistics
        rstats <- summary(pds)[1:6]

        # create png with summary statistics and info as text
        png("summary.png", type="cairo", width=500, height=750,res=72)
        par(mfrow=c(2,1))
        plot(1:100,type="n",  xaxt="n", yaxt="n", main=title, xlab=NA, ylab=NA, cex.main=1.5)
        text(0,95, paste("ROI: ", rshape, ",   Area: ", roiarea, " sq.km", sep=""), pos=4, cex=1, font=2)
        text(0,85, paste("Side Dims: ", roidims , sep=""), pos=4, cex=1, font=2)
        text(0,75, paste("Lat/Lngs: ", roilatlngs, sep=""), pos=4, cex=1, font=2)
        text(0,65, paste("Total Population estimate: ", roipop, sep=""), pos=4, cex=1, font=2)
        text(0,55, paste("Summary statistics (pop/sq.km):-"), pos=4, cex=1, font=2)
        text(0,45, paste("Min: ", rstats[1], sep=""), pos=4, cex=1, font=2)
        text(0,35, paste("1st Qu: ", rstats[2], sep=""), pos=4, cex=1, font=2)
        text(0,25, paste("Median: ", rstats[3], ",  Mean: ", rstats[4], sep=""), pos=4, cex=1, font=2)
        text(0,15, paste("3rd Qu: ", rstats[5], sep=""), , pos=4, cex=1, font=2)
        text(0,5,  paste("Max: ", rstats[6], sep=""), pos=4, cex=1, font=2)

        # plot density distribution
        if(length(which(!is.na(pds)))>1){
             pds.r <- range(pds, na.rm=T)
             plot(density(pds, from=pds.r[1], to=pds.r[2], na.rm=T),  cex.main=1.5, cex.axis=1.5, cex.lab=1.5, xlab="pop./sq.km", ylab="density", yaxt="n",  main="Population density distribution in ROI")
        }else{
             plot(1:100,type="n",  xaxt="n", yaxt="n", main="Population density distribution in ROI", xlab=NA, ylab=NA, cex.main=1.5)
              text(0,65, paste("Need at least two pixels centres lying within"), pos=4, cex=1, font=2)
              text(0,45, paste("the ROI to produce a density plot"), pos=4, cex=1, font=2)
        }
        par(mfrow=c(1,1))
        dev.off()
    }
}else{
    overlayops <- NULL
}

# Make and write the javascript file that the webapp will automatically add to the 
# web page to display the Google map and the data overlay. The webapp was told to expect a
# file called "dynmap_sub.js" when it was created with Rwui. 

make.js("dynmap_sub.js", mapops=list(-13.0, 34, 7, "ROADMAP"), overlayops=overlayops, clickable=TRUE)  
